# Supplementary material for: Therapeutic Prospection of Animal Venoms-Derived Antimicrobial Peptides against Infections by Multidrug-Resistant Acinetobacter baumannii: A Systematic Review of Pre-Clinical Studies
Source: Toxins (Basel). 2023 Apr 3;15(4):268. doi: 10.3390/toxins15040268 (PMC10143903; doi:10.3390/toxins15040268)
Supplement: Supplementary file 1 [file toxins-15-00268-s001.zip]

Archive with 1 entries (1 files):
- toxins-2264322-supplementary.pdf
